# Supplementary material for: Genetics of NLRP3 suggests lack of involvement and inefficient druggability in Parkinson’s disease
Source: medRxiv. 2023 Sep 23:2023.09.20.23295790. Preprint. [Version 1] doi: 10.1101/2023.09.20.23295790 (PMC10602039; doi:10.1101/2023.09.20.23295790)
Supplement: Supplement 1 — Supplementary Table 1. Study population for pathway specific PRS analysis of NLRP3 inflammasome genes Supplementary Table 2. Study population for rare variant analysis Supplementary Table 3. Pathway specific polygenic risk score analysis on the of NLRP3 inflammasome in Parkinson’s disease Supplementary Table 4. Burden analysis of rare variants in NLRP3 inflammasome related genes Supplementary Table 5. Summary based Mendelian randomization studies between NLRP3 related genes expression loci and Parkinson’s disease risk and progression [file media-1.xlsx]

## Sheet: S_table 1
Supplementary Table 1. Study population for pathway specific PRS analysis of NLRP3 inflammasome genes
Cohort	N		Mean age/Mean age of onset(Std Err)	Male, N (%)	status
	Total	Controls/cases
PPMI	581	164	61.13(0.84)	109 (66.5%)	control
		417	59.80(0.49)	278 (66.5%)	case
APDGC	923	302	81.85(0.73)	150 (49.7%)	control
		621	77.45(0.34)	449 (72.3%)	case
IPDGC	10709	5480	64.31(0.20)	3055 (55.7%)	control
		5229	61.18(0.17)	3366 (64.4%)	case
NIND	1686	790	58.67(0.58)	331 (41.9%)	control
		896	66.14(0.37)	534 (59.6%)	case
NGRC	3940	1968	70.29(0.32)	752 (38.7%)	control
		1972	58.31(0.27)	1330 (67.4%)	case
McGill	3651	1270	48.86(0.46)	673 (53.0%)	control
		2381	65.73(0.21)	851 (35.7%)	case
UKBB	6636	3318	56.53(0.14)	1804 (54.4%)	control
		3318	62.97(0.09)	1244 (37.5%)	case
PPMI- Parkinson's Progression Markers Initiative; APDGC- Autopsy-Confirmed Parkinson Disease GWAS Consortium; IPDGC -International Parkinson Disease Genomics Consortium; NINDS- National Institute of Neurological Disorders and Stroke Repository Parkinson's Disease Collection, NGRC- NeuroGenetics Research Consortium; UKBB-UK Biobank

## Sheet: S_table 2
Supplementary Table 2. Study population for rare variant analysis
Cohort	All Parkinson's disease cases			Controls
	N	Mean age ± SD	Males, %	N	Mean age ± SD	Males, %
UKBB	602	62.9 (5.33)	232 (38.5%)	15000	57.12 ± 8.01	8,192 (54,6%)
AMP-PD	2341	64.66 (9.73)	1,459 (62%)	3486	64.66 ± 9.73	1,459 (62%)
UKBB- UK Biobank, AMP-PD- Accelerating Medicines Partnership for Parkinson's, SD- standard deviation

## Sheet: S_table_3
Supplementary Table 3. Pathway polygenic risk score analysis on the of NLRP3 inflamassome in Parkinson's disease
Cohort	Set	Threshold	PRS.R2	PRS.R2.adj	Full.R2	Null.R2	Prevalence	Coefficient	Standard.Error	P	Num_SNP	Empirical-P
APDGC	The_NLRP3_inflammasome	1	3.46078e-06	1.38881e-06	0.0480397	0.0480383	0.005	-0.552184	11.7569	0.96254	8	0.9989
McGill	The_NLRP3_inflammasome	1	1.91508e-05	8.36177e-06	0.195923	0.195916	0.005	1.13316	5.50905	0.837033	7	0.976702
UKBB	The_NLRP3_inflammasome	1	4.9705e-05	2.04213e-05	0.112427	0.112409	0.005	-2.25377	4.75023	0.635176	6	0.865813
PPMI	The_NLRP3_inflammasome	1	0.000810036	0.000335681	0.0317339	0.0314088	0.005	6.01116	10.6067	0.570894	6	0.825417
NGRC	The_NLRP3_inflammasome	1	0.00150484	0.000636931	0.139049	0.138501	0.005	-12.0796	6.0907	0.0473363	9	0.0921908
NIND	The_NLRP3_inflammasome	1	0.00217966	0.000839891	0.060421	0.0596312	0.005	-13.9703	8.64167	0.105961	9	0.19998
IPDGC	The_NLRP3_inflammasome	1	0.00261551	0.000947022	0.012952	0.0120163	0.005	14.564	3.29429	9.82588e-06	7	0.00019998
PPMI- Parkinson's Progression Markers Initiative; APDGC- Autopsy-Confirmed Parkinson Disease GWAS Consortium; IPDGC -International Parkinson Disease Genomics Consortium; NINDS- National Institute of Neurological Disorders and Stroke Repository Parkinson's Disease Collection, NGRC- NeuroGenetics Research Consortium; UKBB-UK Biobank

## Sheet: S_table 4
Supplementary Table 4. Burden analysis of rare variants in NLRP3 inflammasome related genes
Individual genes analysis			Pathway analysis
Meta-analysis
Type of analysis	P-val		Type of analysis	P-val
NLRP3_Rarenonsyn	0.891968		CADD	0.792462
NLRP3_Rarefunctional	0.891968		functional	0.427656
NLRP3_Rareall_rare	0.354357		all_rare	0.440731
CASP1_Rarefunctional	0.237458		Nonsyn	0.427656
CASP1_Rarenonsyn	0.237458
CASP1_Rareall_rare	0.362551
PYCARD_Rarefunctional	0.526883
PYCARD_Rarenonsyn	0.526883
PYCARD_Rareall_rare	0.464248
AMP_PD
Type of analysis	P.value	N.Marker.Test	Type of analysis	P.value	N.Marker.Test
NLRP3_Rarenonsyn	0.655968	22	functional	0.230734	37
NLRP3_Rarefunctional	0.655968	22	nonsyn	0.230734	37
NLRP3_Rareall_rare	0.218706	228	all_rare	0.203344	317
PYCARD_Rarenonsyn	0.536382	4
PYCARD_Rarefunctional	0.536382	4
PYCARD_Rareall_rare	0.55608	15
CASP1_Rarenonsyn	0.398218	11
CASP1_Rarefunctional	0.398218	11
CASP1_Rareall_rare	0.182437	74
UKBB
NLRP3_Rarenonsyn	0.403749	27	CADD	0.792526	3
NLRP3_Rarefunctional	0.403749	27	functional	0.770348	62
NLRP3_Rareall_rare	0.731362	91	nonsyn	0.770348	62
CASP1_Rarenonsyn	0.828725	30	LOF	0.79478	4
CASP1_Rarefunctional	0.828725	30	all_rare	0.423333	178
CASP1_RareLOF	0.795811	3
CASP1_Rareall_rare	0.224337	56
PYCARD_Rarenonsyn	0.787408	5
PYCARD_Rarefunctional	0.787408	5
PYCARD_RareCADD	1	2
PYCARD_Rareall_rare	0.248661	31

## Sheet: S_table_5
Supplementary Table 5. Summary based Mendelian randomization studies between NLRP3 related genes expression loci and Parkinson's disease risk and progression
Omic	Disease	Gene	probeID	ProbeChr	Probe_bp	topRSID	topSNP_chr	topSNP_bp	A1	A2	b_SMR	se_SMR	p_SMR	p_SMR_multi	p_HEIDI
Whole Brain meta-analysis mQTL	PD_risk	CASP1	cg06421197	11	104906381	rs11821722	11	104917645	T	C	-0.0292515	0.0419362	0.485474	0.485474	0.126037
brain_mMeta_SMR	motor	CASP1	cg06421197	11	104906381	rs11821722	11	104917645	T	C	-0.0845266	0.0876005	0.33459	0.33459	0.130029
brain_mMeta_SMR	motor	CASP1	cg17008031	11	104972907	rs3913640	11	104988630	T	A	-0.13748	0.103799	0.185345	0.185345	0.138577
Cortex eQTL metaBrain	PD_risk	CASP1	ENSG00000137752	11	105035250	rs1699090	11	104893999	A	C	-0.163382	0.103027	0.112783	0.209141	0.178144
brain_mMeta_SMR	composite	CASP1	cg06421197	11	104906381	rs11821722	11	104917645	T	C	-0.0985183	0.102566	0.336785	0.336785	0.22241
brain_mMeta_SMR	composite	CASP1	cg17008031	11	104972907	rs3913640	11	104988630	T	A	-0.166746	0.120274	0.165629	0.165629	0.281142
Multi Ancestry Whole Brain Meta-analysis eQTL	PD_risk	CASP1	ENSG00000137752	11	104896170	rs526167	11	104902769	C	T	0.0789406	0.104901	0.451734	0.451734	0.340357
Whole Blood eQTL eQTLgen	PD_risk	CASP1	ENSG00000137752	11	104934164	rs2409065	11	105063849	G	A	-0.024129	0.0866579	0.780675	0.398605	0.342899
blood_eQTLgen_SMR	composite	CASP1	ENSG00000137752	11	104934164	rs2409065	11	105063849	G	A	-0.227747	0.173283	0.188744	0.144927	0.422697
blood_eQTLgen_SMR	motor	CASP1	ENSG00000137752	11	104934164	rs2409065	11	105063849	G	A	-0.220751	0.148921	0.138249	0.145363	0.497622
multiancestry	composite	CASP1	ENSG00000137752	11	104896170	rs526167	11	104902769	C	T	-0.322966	0.24055	0.179396	0.179396	0.617272
multiancestry	moca	CASP1	ENSG00000137752	11	104896170	rs526167	11	104902769	C	T	1.39857	0.822251	0.088961	0.088961	0.620404
multiancestry	cognitive	CASP1	ENSG00000137752	11	104896170	rs526167	11	104902769	C	T	0.062872	0.200806	0.754207	0.754207	0.644618
multiancestry	AAO	CASP1	ENSG00000137752	11	104896170	rs526167	11	104902769	C	T	0.866653	0.523263	0.0976714	0.0976714	0.663088
blood_eQTLgen_SMR	AAO	CASP1	ENSG00000137752	11	104934164	rs2409065	11	105063849	G	A	0.381239	0.394006	0.333246	0.97816	0.71545
multiancestry	motor	CASP1	ENSG00000137752	11	104896170	rs526167	11	104902769	C	T	-0.383662	0.211145	0.0692087	0.0692087	0.725352
brain_mMeta_SMR	cognitive	CASP1	cg06421197	11	104906381	rs11821722	11	104917645	T	C	0.0448972	0.0871944	0.606616	0.606616	0.745918
brain_mMeta_SMR	cognitive	CASP1	cg17008031	11	104972907	rs3913640	11	104988630	T	A	0.0512255	0.100638	0.610748	0.610748	0.764464
brain_mMeta_SMR	AAO	CASP1	cg06421197	11	104906381	rs11821722	11	104917645	T	C	0.177445	0.219144	0.418102	0.418102	0.836368
blood_eQTLgen_SMR	cognitive	CASP1	ENSG00000137752	11	104934164	rs2409065	11	105063849	G	A	0.093775	0.148665	0.528183	0.443682	0.876714
multiancestry	mmse	CASP1	ENSG00000137752	11	104896170	rs526167	11	104902769	C	T	-0.0172789	0.25649	0.94629	0.94629	0.898726
brain_mMeta_SMR	AAO	CASP1	cg17008031	11	104972907	rs3913640	11	104988630	T	A	-0.027335	0.248398	0.912373	0.912373	0.981042
multiancestry	updrs3	CASP1	ENSG00000137752	11	104896170	rs526167	11	104902769	C	T	-0.158898	0.15791	0.314292	0.314292	0.982331
Nerve_Tibial	motor	IL18	ENSG00000150782	11	112013974	rs1293344	11	112037384	G	A	-0.000129694	0.0807297	0.998718	0.998718	0.0883074
Muscle_Skeletal	PD_risk	IL18	ENSG00000150782	11	112013974	rs11606049	11	112033129	T	C	0.0692538	0.0661547	0.29517	0.818474	0.0885529
Nerve_Tibial	updrs3	IL18	ENSG00000150782	11	112013974	rs1293344	11	112037384	G	A	0.0902939	0.0650476	0.165101	0.165101	0.101245
blood_mcrae_SMR	cognitive	IL18	cg26534425	11	112034925	rs10891343	11	112080384	T	C	-0.181384	0.189167	0.33763	0.33763	0.197552
Nerve_Tibial	mmse	IL18	ENSG00000150782	11	112013974	rs1293344	11	112037384	G	A	0.00538176	0.110227	0.961059	0.961059	0.257893
Muscle_Skeletal	cognitive	IL18	ENSG00000150782	11	112013974	rs11606049	11	112033129	T	C	0.0164563	0.128209	0.897868	0.313524	0.266394
blood_eQTLgen	PD_risk	IL18	ENSG00000150782	11	112024407	rs11606049	11	112033129	T	C	-0.0713879	0.067584	0.290838	0.770256	0.315827
Muscle_Skeletal	updrs3	IL18	ENSG00000150782	11	112013974	rs11606049	11	112033129	T	C	0.0680004	0.103504	0.51119	0.539737	0.318068
blood_mcrae_SMR	cognitive	IL18	cg11304234	11	112034801	rs10891343	11	112080384	T	C	-0.168117	0.174968	0.33663	0.33663	0.424645
blood_eQTLgen_SMR	cognitive	IL18	ENSG00000150782	11	112024407	rs11606049	11	112033129	T	C	-0.0169634	0.132142	0.897854	0.159651	0.433751
blood_mcrae_SMR	composite	IL18	cg26534425	11	112034925	rs10891343	11	112080384	T	C	0.218396	0.221285	0.32367	0.32367	0.472135
blood_eQTLgen_SMR	composite	IL18	ENSG00000150782	11	112024407	rs11606049	11	112033129	T	C	-0.0656149	0.154315	0.67069	0.45084	0.506581
blood_eQTLgen_SMR	motor	IL18	ENSG00000150782	11	112024407	rs11606049	11	112033129	T	C	-0.0726881	0.131586	0.580676	0.755713	0.54358
Nerve_Tibial	composite	IL18	ENSG00000150782	11	112013974	rs1293344	11	112037384	G	A	-0.0582483	0.0948174	0.539003	0.539003	0.548893
blood_mcrae_SMR	AAO	IL18	cg26534425	11	112034925	rs10891343	11	112080384	T	C	-0.109898	0.468063	0.814369	0.957349	0.556476
Nerve_Tibial	moca	IL18	ENSG00000150782	11	112013974	rs1293344	11	112037384	G	A	-0.372736	0.326205	0.253186	0.253186	0.564774
Muscle_Skeletal	mmse	IL18	ENSG00000150782	11	112013974	rs11606049	11	112033129	T	C	0.00344702	0.169845	0.983808	0.343404	0.565975
Muscle_Skeletal	moca	IL18	ENSG00000150782	11	112013974	rs11606049	11	112033129	T	C	-0.0523321	0.491721	0.915244	0.909276	0.595562
Nerve_Tibial	PD_risk	IL18	ENSG00000150782	11	112013974	rs1293344	11	112037384	G	A	0.0135541	0.0480453	0.777859	0.884432	0.642869
blood_mcrae_SMR	motor	IL18	cg26534425	11	112034925	rs10891343	11	112080384	T	C	0.0942511	0.186859	0.613983	0.613983	0.712355
Nerve_Tibial	cognitive	IL18	ENSG00000150782	11	112013974	rs1293344	11	112037384	G	A	0.0835888	0.0811631	0.303063	0.303063	0.71636
blood_mcrae_SMR	AAO	IL18	cg11304234	11	112034801	rs10891343	11	112080384	T	C	-0.10186	0.433775	0.814347	0.814347	0.727075
blood_mcrae	PD_risk	IL18	cg11304234	11	112034801	rs10891343	11	112080384	T	C	0.00900158	0.0890789	0.919509	0.969582	0.735934
blood_eQTLgen_SMR	AAO	IL18	ENSG00000150782	11	112024407	rs11606049	11	112033129	T	C	0.354355	0.337915	0.294338	0.503601	0.772409
Nerve_Tibial	AAO	IL18	ENSG00000150782	11	112013974	rs1293344	11	112037384	G	A	-0.306561	0.215205	0.1543	0.1543	0.800485
blood_mcrae_SMR	composite	IL18	cg11304234	11	112034801	rs10891343	11	112080384	T	C	0.202423	0.204651	0.322608	0.322608	0.809431
Muscle_Skeletal	composite	IL18	ENSG00000150782	11	112013974	rs11606049	11	112033129	T	C	0.0636533	0.149921	0.671144	0.578126	0.811684
blood_mcrae_SMR	motor	IL18	cg11304234	11	112034801	rs10891343	11	112080384	T	C	0.0873575	0.173093	0.61378	0.61378	0.849768
Muscle_Skeletal	AAO	IL18	ENSG00000150782	11	112013974	rs11606049	11	112033129	T	C	-0.343762	0.330726	0.298611	0.5359	0.861744
Muscle_Skeletal	motor	IL18	ENSG00000150782	11	112013974	rs11606049	11	112033129	T	C	0.0705151	0.127968	0.58161	0.843361	0.885197
blood_mcrae	PD_risk	IL1B	cg02596281	2	113595614	rs6735739	2	113609886	T	C	0.0353914	0.0387108	0.360585	0.101847	0.150637
brain_mMeta	PD_risk	IL1B	cg01290568	2	113593859	rs12621220	2	113598255	T	C	-0.0589408	0.052647	0.262906	0.262906	0.158961
blood_mcrae	PD_risk	IL1B	cg18635064	2	113595816	rs12621220	2	113598255	T	C	0.0222744	0.0194898	0.253091	0.123169	0.188052
blood_mcrae	PD_risk	IL1B	cg18773937	2	113594611	rs1143627	2	113594387	G	A	0.0676663	0.0714619	0.343697	0.112001	0.209222
blood_mcrae	PD_risk	IL1B	cg15836722	2	113593785	rs6735739	2	113609886	T	C	0.0598204	0.0657055	0.362595	0.133047	0.243109
blood_eQTLgen_SMR	motor	IL1B	ENSG00000125538	2	113590904	rs6542082	2	113464709	G	A	0.112361	0.551187	0.838468	0.838468	0.370853
blood_eQTLgen_SMR	AAO	IL1B	ENSG00000125538	2	113590904	rs6542082	2	113464709	G	A	0.283166	1.42085	0.842033	0.842033	0.375912
blood_mcrae_SMR	cognitive	IL1B	cg15836722	2	113593785	rs6735739	2	113609886	T	C	0.0610325	0.144116	0.671934	0.671934	0.46051
blood_mcrae_SMR	cognitive	IL1B	cg02596281	2	113595614	rs6735739	2	113609886	T	C	0.0361085	0.085186	0.671655	0.268124	0.481685
brain_mMeta_SMR	cognitive	IL1B	cg01290568	2	113593859	rs12621220	2	113598255	T	C	-0.104735	0.111328	0.346817	0.346817	0.487638
blood_mcrae_SMR	cognitive	IL1B	cg18773937	2	113594611	rs1143627	2	113594387	G	A	0.09342	0.156715	0.551099	0.551099	0.488122
blood_eQTLgen	PD_risk	IL1B	ENSG00000125538	2	113590904	rs6542082	2	113464709	G	A	-0.270921	0.300329	0.367015	0.623957	0.581809
blood_mcrae_SMR	composite	IL1B	cg18773937	2	113594611	rs1143627	2	113594387	G	A	0.00150596	0.184278	0.99348	0.99348	0.68467
blood_mcrae_SMR	AAO	IL1B	cg02596281	2	113595614	rs6735739	2	113609886	T	C	0.0951682	0.201025	0.635918	0.642136	0.693388
blood_eQTLgen_SMR	composite	IL1B	ENSG00000125538	2	113590904	rs6542082	2	113464709	G	A	0.41922	0.649119	0.51839	0.51839	0.718369
blood_mcrae_SMR	cognitive	IL1B	cg18635064	2	113595816	rs12621220	2	113598255	T	C	0.0395807	0.0414677	0.339833	0.868111	0.729795
brain_mMeta_SMR	motor	IL1B	cg01290568	2	113593859	rs12621220	2	113598255	T	C	0.0195462	0.109739	0.858633	0.858633	0.738787
brain_mMeta_SMR	cognitive	IL1B	cg20157753	2	113594343	rs12621220	2	113598255	T	C	-0.0947077	0.100383	0.345443	0.345443	0.748123
blood_mcrae_SMR	composite	IL1B	cg15836722	2	113593785	rs6735739	2	113609886	T	C	0.00837635	0.168141	0.960268	0.960268	0.779577
blood_mcrae_SMR	AAO	IL1B	cg15836722	2	113593785	rs6735739	2	113609886	T	C	0.160858	0.340167	0.636298	0.636298	0.793632
blood_eQTLgen_SMR	cognitive	IL1B	ENSG00000125538	2	113590904	rs6542082	2	113464709	G	A	-0.319818	0.555734	0.564961	0.564961	0.793725
brain_mMeta_SMR	AAO	IL1B	cg01290568	2	113593859	rs12621220	2	113598255	T	C	0.0303955	0.265159	0.908738	0.908738	0.806276
brain_mMeta_SMR	motor	IL1B	cg20157753	2	113594343	rs12621220	2	113598255	T	C	0.0176747	0.0992224	0.858619	0.858619	0.833475
blood_mcrae_SMR	AAO	IL1B	cg18635064	2	113595816	rs12621220	2	113598255	T	C	-0.0114868	0.100185	0.908718	0.514938	0.835568
brain_mMeta	PD_risk	IL1B	cg20157753	2	113594343	rs12621220	2	113598255	T	C	-0.0532976	0.0474144	0.260979	0.290627	0.87915
blood_mcrae_SMR	AAO	IL1B	cg18773937	2	113594611	rs1143627	2	113594387	G	A	0.107706	0.370651	0.771369	0.771369	0.882035
brain_mMeta_SMR	AAO	IL1B	cg20157753	2	113594343	rs12621220	2	113598255	T	C	0.0274853	0.239762	0.908734	0.908734	0.89958
blood_mcrae_SMR	motor	IL1B	cg18635064	2	113595816	rs12621220	2	113598255	T	C	-0.00738671	0.0414505	0.858561	0.283391	0.904694
brain_mMeta_SMR	composite	IL1B	cg20157753	2	113594343	rs12621220	2	113598255	T	C	0.0738299	0.116486	0.526204	0.526204	0.9176
blood_mcrae_SMR	motor	IL1B	cg18773937	2	113594611	rs1143627	2	113594387	G	A	0.0751064	0.15827	0.635111	0.635111	0.925882
blood_mcrae_SMR	composite	IL1B	cg02596281	2	113595614	rs6735739	2	113609886	T	C	0.00495567	0.0994754	0.960267	0.815215	0.926133
brain_mMeta_SMR	composite	IL1B	cg01290568	2	113593859	rs12621220	2	113598255	T	C	0.0816471	0.128985	0.526737	0.526737	0.936015
blood_mcrae_SMR	motor	IL1B	cg15836722	2	113593785	rs6735739	2	113609886	T	C	0.0733934	0.145839	0.614788	0.614788	0.961927
blood_mcrae_SMR	motor	IL1B	cg02596281	2	113595614	rs6735739	2	113609886	T	C	0.0434215	0.0861721	0.614337	0.841413	0.981457
blood_mcrae_SMR	composite	IL1B	cg18635064	2	113595816	rs12621220	2	113598255	T	C	-0.0308553	0.0484291	0.524045	0.943492	0.996479
brain_mMeta_SMR	cognitive	NLRP3	cg11422335	1	247611517	rs112819557	1	247611514	C	T	0.186163	0.137198	0.174815	0.2463	-9999
brain_mMeta_SMR	composite	NLRP3	cg11422335	1	247611517	rs112819557	1	247611514	C	T	-0.210703	0.160315	0.188744	0.205979	-9999
brain_mMeta_SMR	motor	NLRP3	cg11422335	1	247611517	rs112819557	1	247611514	C	T	-0.143314	0.136285	0.292996	0.409647	-9999
Whole Brain meta-analysis mQTL	PD_risk	NLRP3	cg11422335	1	247611517	rs112819557	1	247611514	C	T	-0.034924	0.0667501	0.600832	0.755972	-9999
brain_mMeta_SMR	AAO	NLRP3	cg11422335	1	247611517	rs112819557	1	247611514	C	T	0.106925	0.333101	0.748212	0.748212	-9999
Whole Blood mQTL	PD_risk	NLRP3	cg26112639	1	247580106	rs61841185	1	247596954	A	G	-0.137573	0.0709647	0.0525489	0.09292	0.0099252
Whole Blood mQTL	PD_risk	NLRP3	cg14413862	1	247582066	rs12128192	1	247594871	T	C	-0.295793	0.116179	0.010896	0.010896	0.0122013
Whole Blood mQTL	PD_risk	NLRP3	cg21806273	1	247578953	rs3738447	1	247588960	A	G	0.128666	0.103251	0.212708	0.442679	0.0435561
Whole Blood mQTL	PD_risk	NLRP3	cg07313373	1	247579131	rs78148018	1	247596321	G	A	0.0262285	0.0660316	0.691211	0.583588	0.0458651
blood_mcrae_SMR	cognitive	NLRP3	cg21806273	1	247578953	rs3738447	1	247588960	A	G	-0.0163407	0.201921	0.935501	0.935501	0.0776167
blood_mcrae_SMR	motor	NLRP3	cg14413862	1	247582066	rs947181	1	247585213	G	A	0.432575	0.241174	0.072874	0.072874	0.098368
Whole_Blood	mmse	NLRP3	ENSG00000162711	1	247579458	rs56285508	1	247554488	T	G	0.0955173	0.294531	0.745709	0.745709	0.123852
brain_mMeta_SMR	AAO	NLRP3	cg09226051	1	247611502	rs11577510	1	247611460	G	C	-0.180314	0.20946	0.389318	0.389318	0.135512
Whole_Blood	updrs3	NLRP3	ENSG00000162711	1	247579458	rs56285508	1	247554488	T	G	-0.186789	0.167753	0.265502	0.265502	0.15034
blood_mcrae_SMR	composite	NLRP3	cg14413862	1	247582066	rs947181	1	247585213	G	A	0.251743	0.271486	0.353782	0.353782	0.174286
Whole Blood eQTL GTEx	PD_risk	NLRP3	ENSG00000162711	1	247579458	rs56285508	1	247554488	T	G	0.101354	0.110965	0.361037	0.361037	0.175635
brain_mMeta_SMR	cognitive	NLRP3	cg25602756	1	247611881	rs112819557	1	247611514	C	T	0.183869	0.135457	0.174657	0.428269	0.188606
brain_mMeta_SMR	cognitive	NLRP3	cg19023876	1	247611931	rs112819557	1	247611514	C	T	0.191448	0.141215	0.175187	0.426357	0.193016
blood_eQTLgen_SMR	motor	NLRP3	ENSG00000162711	1	247595934	rs4925547	1	247612435	T	A	-0.0543419	0.139246	0.696345	0.774666	0.222126
brain_mMeta_SMR	AAO	NLRP3	cg12280471	1	247587794	rs10925031	1	247616043	A	G	0.0563661	0.258889	0.827645	0.827645	0.263002
blood_mcrae_SMR	composite	NLRP3	cg21806273	1	247578953	rs3738447	1	247588960	A	G	0.0946075	0.236704	0.689387	0.689387	0.281377
blood_mcrae_SMR	AAO	NLRP3	cg05396897	1	247611448	rs10802501	1	247612202	A	T	-0.0844286	0.0981903	0.389873	0.168543	0.282903
blood_mcrae_SMR	AAO	NLRP3	cg26112639	1	247580106	rs61841185	1	247596954	A	G	-0.443338	0.351038	0.206613	0.206613	0.305437
Whole Blood mQTL	PD_risk	NLRP3	cg18183941	1	247578552	rs2027432	1	247578441	A	G	-0.0129526	0.0918004	0.887795	0.630997	0.305756
blood_mcrae_SMR	AAO	NLRP3	cg21806273	1	247578953	rs3738447	1	247588960	A	G	-0.267585	0.483931	0.580304	0.580304	0.310711
blood_eQTLgen_SMR	AAO	NLRP3	ENSG00000162711	1	247595934	rs4925547	1	247612435	T	A	-0.433743	0.334689	0.194989	0.337035	0.314964
blood_mcrae_SMR	cognitive	NLRP3	cg26112639	1	247580106	rs78148018	1	247596321	G	A	-0.187677	0.184152	0.308136	0.308136	0.335399
blood_mcrae_SMR	cognitive	NLRP3	cg14413862	1	247582066	rs947181	1	247585213	G	A	-0.0155953	0.230045	0.945951	0.945951	0.34096
blood_mcrae_SMR	cognitive	NLRP3	cg07313373	1	247579131	rs78148018	1	247596321	G	A	-0.136778	0.13336	0.305066	0.305066	0.348062
brain_mMeta_SMR	composite	NLRP3	cg19023876	1	247611931	rs112819557	1	247611514	C	T	-0.216685	0.165	0.189102	0.462466	0.351348
Whole_Blood	motor	NLRP3	ENSG00000162711	1	247579458	rs56285508	1	247554488	T	G	-0.0618623	0.207356	0.765445	0.765445	0.353375
blood_mcrae_SMR	AAO	NLRP3	cg07313373	1	247579131	rs78148018	1	247596321	G	A	0.00314114	0.322595	0.992231	0.992231	0.374019
brain_mMeta_SMR	composite	NLRP3	cg25602756	1	247611881	rs112819557	1	247611514	C	T	-0.208106	0.158285	0.188592	0.305456	0.374908
blood_mcrae_SMR	AAO	NLRP3	cg18126557	1	247611842	rs10802501	1	247612202	A	T	-0.161566	0.188162	0.390534	0.079659	0.403854
blood_mcrae_SMR	cognitive	NLRP3	cg18183941	1	247578552	rs2027432	1	247578441	A	G	-0.117277	0.173666	0.499485	0.499485	0.433058
Whole_Blood	composite	NLRP3	ENSG00000162711	1	247579458	rs56285508	1	247554488	T	G	-0.31262	0.245352	0.202604	0.202604	0.443241
brain_mMeta_SMR	AAO	NLRP3	cg18126557	1	247611842	rs10802504	1	247613630	C	T	0.126808	0.192165	0.509322	0.509322	0.459675
blood_mcrae_SMR	motor	NLRP3	cg21806273	1	247578953	rs3738447	1	247588960	A	G	0.0742024	0.203737	0.715704	0.715704	0.485144
brain_mMeta_SMR	cognitive	NLRP3	cg12280471	1	247587794	rs10925031	1	247616043	A	G	-0.0628792	0.10557	0.551433	0.551433	0.49302
brain_mMeta_SMR	cognitive	NLRP3	cg18126557	1	247611842	rs10802504	1	247613630	C	T	-0.00936269	0.078303	0.904824	0.723968	0.493131
brain_mMeta_SMR	motor	NLRP3	cg09226051	1	247611502	rs11577510	1	247611460	G	C	-0.0584003	0.0818362	0.475459	0.475459	0.52621
blood_mcrae_SMR	motor	NLRP3	cg18183941	1	247578552	rs2027432	1	247578441	A	G	0.140405	0.175199	0.422899	0.422899	0.527129
blood_mcrae_SMR	composite	NLRP3	cg18183941	1	247578552	rs2027432	1	247578441	A	G	0.185924	0.204202	0.362562	0.362562	0.532473
Whole Brain meta-analysis mQTL	PD_risk	NLRP3	cg12280471	1	247587794	rs10925031	1	247616043	A	G	-0.0175709	0.0510701	0.730805	0.730805	0.53539
Whole Blood eQTL eQTLgen	PD_risk	NLRP3	ENSG00000162711	1	247595934	rs4925547	1	247612435	T	A	0.0468812	0.0646149	0.468116	0.493415	0.552551
blood_mcrae_SMR	AAO	NLRP3	cg18183941	1	247578552	rs2027432	1	247578441	A	G	0.0551409	0.448981	0.902255	0.902255	0.580763
brain_mMeta_SMR	motor	NLRP3	cg19023876	1	247611931	rs112819557	1	247611514	C	T	-0.147383	0.140227	0.293246	0.434443	0.641103
blood_mcrae_SMR	composite	NLRP3	cg07313373	1	247579131	rs78148018	1	247596321	G	A	0.159009	0.156131	0.308471	0.308471	0.659432
blood_mcrae_SMR	composite	NLRP3	cg26112639	1	247580106	rs78148018	1	247596321	G	A	0.218181	0.215576	0.311499	0.311499	0.663428
brain_mMeta_SMR	composite	NLRP3	cg18126557	1	247611842	rs10802504	1	247613630	C	T	-0.0375297	0.0918797	0.682932	0.912372	0.665527
blood_mcrae_SMR	motor	NLRP3	cg05396897	1	247611448	rs10802501	1	247612202	A	T	-0.0369742	0.038605	0.338186	0.825794	0.666885
brain_mMeta_SMR	motor	NLRP3	cg25602756	1	247611881	rs112819557	1	247611514	C	T	-0.141548	0.134576	0.292889	0.383638	0.67961
blood_mcrae_SMR	AAO	NLRP3	cg14413862	1	247582066	rs12128192	1	247594871	T	C	-0.910082	0.52989	0.0858894	0.0858894	0.689581
Whole Brain meta-analysis mQTL	PD_risk	NLRP3	cg18126557	1	247611842	rs10802504	1	247613630	C	T	-0.0199698	0.0372997	0.592381	0.663863	0.748768
Whole Blood mQTL	PD_risk	NLRP3	cg18126557	1	247611842	rs10802501	1	247612202	A	T	-0.0190886	0.037742	0.613022	0.967946	0.752914
blood_mcrae_SMR	motor	NLRP3	cg18126557	1	247611842	rs10802501	1	247612202	A	T	-0.0707552	0.0740038	0.33902	0.769334	0.76602
Whole Blood mQTL	PD_risk	NLRP3	cg05396897	1	247611448	rs10802501	1	247612202	A	T	-0.00997502	0.0197132	0.612851	0.942141	0.776816
blood_eQTLgen_SMR	composite	NLRP3	ENSG00000162711	1	247595934	rs4925547	1	247612435	T	A	0.0515416	0.161072	0.748975	0.695469	0.781857
brain_mMeta_SMR	AAO	NLRP3	cg25602756	1	247611881	rs112819557	1	247611514	C	T	0.105607	0.32899	0.748207	0.190488	0.78442
Whole_Blood	AAO	NLRP3	ENSG00000162711	1	247579458	rs56285508	1	247554488	T	G	0.386314	0.536929	0.47184	0.47184	0.815695
brain_mMeta_SMR	composite	NLRP3	cg12280471	1	247587794	rs10925031	1	247616043	A	G	0.139014	0.12532	0.267314	0.267314	0.841486
brain_mMeta_SMR	motor	NLRP3	cg18126557	1	247611842	rs10802504	1	247613630	C	T	-0.0698969	0.0791906	0.37743	0.659137	0.863618
blood_mcrae_SMR	composite	NLRP3	cg05396897	1	247611448	rs10802501	1	247612202	A	T	-0.0552105	0.0450663	0.22054	0.648015	0.866003
Whole Brain meta-analysis mQTL	PD_risk	NLRP3	cg09226051	1	247611502	rs11577510	1	247611460	G	C	-0.0153317	0.0417219	0.713265	0.672082	0.87101
blood_mcrae_SMR	motor	NLRP3	cg07313373	1	247579131	rs78148018	1	247596321	G	A	0.105811	0.132496	0.424523	0.424523	0.872819
blood_mcrae_SMR	motor	NLRP3	cg26112639	1	247580106	rs78148018	1	247596321	G	A	0.145186	0.182504	0.426308	0.426308	0.874188
brain_mMeta_SMR	motor	NLRP3	cg12280471	1	247587794	rs10925031	1	247616043	A	G	0.16035	0.108587	0.139756	0.139756	0.877421
brain_mMeta_SMR	composite	NLRP3	cg09226051	1	247611502	rs11577510	1	247611460	G	C	-0.114114	0.0964669	0.236836	0.236836	0.883615
blood_mcrae_SMR	cognitive	NLRP3	cg05396897	1	247611448	rs10802501	1	247612202	A	T	0.0336671	0.0385361	0.382308	0.682148	0.895521
brain_mMeta_SMR	AAO	NLRP3	cg19023876	1	247611931	rs112819557	1	247611514	C	T	0.10996	0.342574	0.748224	0.839895	0.897833
blood_mcrae_SMR	cognitive	NLRP3	cg18126557	1	247611842	rs10802501	1	247612202	A	T	0.0644265	0.0738502	0.382993	0.432246	0.923899
Whole_Blood	cognitive	NLRP3	ENSG00000162711	1	247579458	rs56285508	1	247554488	T	G	0.328978	0.211911	0.120559	0.120559	0.929846
blood_mcrae_SMR	composite	NLRP3	cg18126557	1	247611842	rs10802501	1	247612202	A	T	-0.105653	0.0864845	0.221844	0.453969	0.931304
blood_eQTLgen_SMR	cognitive	NLRP3	ENSG00000162711	1	247595934	rs4925547	1	247612435	T	A	-0.093237	0.13801	0.499306	0.69238	0.953292
brain_mMeta_SMR	cognitive	NLRP3	cg09226051	1	247611502	rs11577510	1	247611460	G	C	0.0849572	0.082208	0.301397	0.301397	0.957383
Whole Brain meta-analysis mQTL	PD_risk	NLRP3	cg19023876	1	247611931	rs112819557	1	247611514	C	T	-0.0359155	0.068654	0.600879	0.713896	0.968388
Whole Brain meta-analysis mQTL	PD_risk	NLRP3	cg25602756	1	247611881	rs112819557	1	247611514	C	T	-0.0344936	0.065924	0.600812	0.884278	0.975053
Whole Blood mQTL	PD_risk	PYCARD	cg07461837	16	31214880	rs8056505	16	31214898	C	T	-0.0629458	0.0398623	0.114318	0.000323858	0.0191169
brain_mMeta_SMR	motor	PYCARD	cg07461837	16	31214880	rs7186832	16	31230463	T	C	0.0464035	0.143204	0.74591	0.74591	0.099398
brain_mMeta_SMR	composite	PYCARD	cg07461837	16	31214880	rs7186832	16	31230463	T	C	-0.0572703	0.166215	0.730429	0.730429	0.12099
Whole Brain meta-analysis mQTL	PD_risk	PYCARD	cg07461837	16	31214880	rs7186832	16	31230463	T	C	-0.113631	0.0726106	0.117598	0.117598	0.153677
brain_mMeta_SMR	motor	PYCARD	cg27615603	16	31213045	rs60660286	16	31275374	G	T	0.0337643	0.106016	0.750118	0.750118	0.163562
Whole Brain meta-analysis mQTL	PD_risk	PYCARD	cg09055507	16	31212822	rs2735393	16	31196105	T	C	-0.094274	0.0527659	0.0739944	0.0258295	0.19569
Whole Brain meta-analysis mQTL	PD_risk	PYCARD	cg27615603	16	31213045	rs60660286	16	31275374	G	T	-0.0864345	0.0547503	0.114404	0.114404	0.203239
brain_mMeta_SMR	composite	PYCARD	cg27615603	16	31213045	rs60660286	16	31275374	G	T	-0.0177733	0.124151	0.886164	0.886164	0.267841
brain_mMeta_SMR	motor	PYCARD	cg09055507	16	31212822	rs4889537	16	31203529	G	C	0.0310877	0.104796	0.766733	0.766733	0.271189
blood_mcrae_SMR	AAO	PYCARD	cg07461837	16	31214880	rs8056505	16	31214898	C	T	0.241778	0.199817	0.226278	0.0473031	0.362938
brain_mMeta_SMR	composite	PYCARD	cg09055507	16	31212822	rs4889537	16	31203529	G	C	-0.0355797	0.121618	0.769863	0.769863	0.365953
brain_mMeta_SMR	AAO	PYCARD	cg27615603	16	31213045	rs60660286	16	31275374	G	T	0.513942	0.279489	0.0659348	0.0659348	0.419451
blood_mcrae_SMR	composite	PYCARD	cg07461837	16	31214880	rs8056505	16	31214898	C	T	-0.0355018	0.0937922	0.705048	0.87444	0.439855
blood_mcrae_SMR	cognitive	PYCARD	cg07461837	16	31214880	rs8056505	16	31214898	C	T	0.0295184	0.0802544	0.713014	0.802481	0.449821
brain_mMeta_SMR	cognitive	PYCARD	cg07461837	16	31214880	rs7186832	16	31230463	T	C	0.0533574	0.142298	0.707683	0.707683	0.532456
blood_mcrae_SMR	motor	PYCARD	cg07461837	16	31214880	rs8056505	16	31214898	C	T	0.0218853	0.0807904	0.786475	0.69784	0.583998
brain_mMeta_SMR	AAO	PYCARD	cg09055507	16	31212822	rs2735393	16	31196105	T	C	0.29297	0.259813	0.25948	0.25948	0.711582
brain_mMeta_SMR	cognitive	PYCARD	cg09055507	16	31212822	rs4889537	16	31203529	G	C	0.0264052	0.104083	0.799733	0.799733	0.792412
brain_mMeta_SMR	cognitive	PYCARD	cg27615603	16	31213045	rs60660286	16	31275374	G	T	0.0208671	0.106348	0.844442	0.844442	0.842311
brain_mMeta_SMR	AAO	PYCARD	cg07461837	16	31214880	rs7186832	16	31230463	T	C	0.461902	0.361003	0.200723	0.200723	0.84959
